# Supplementary material for: Inferred Mobility-Resolved Resistome Architecture Suggests Recurrent Co-Resistance Modules on a Conserved Chromosomal Backbone in Multidrug-Resistant Escherichia coli from Intensive Swine Production in Hungary
Source: Antibiotics (Basel). 2026 Apr 2;15(4):367. doi: 10.3390/antibiotics15040367 (PMC13113209; doi:10.3390/antibiotics15040367)
Supplement: Supplementary file 1 [file antibiotics-15-00367-s001.zip]

Archive with 1 entries (1 files):
- antibiotics-4185849-supplementary.pdf
